# Supplementary material for: Predicting drug–drug interactions through drug structural similarities and interaction networks incorporating pharmacokinetics and pharmacodynamics knowledge
Source: J Cheminform. 2017 Mar 7;9:16. doi: 10.1186/s13321-017-0200-8 (PMC5340788; doi:10.1186/s13321-017-0200-8)
Supplement: Supplementary file 1 — Additional file 1. Table S1. Average structural similarity scores for the DDI/non–DDI pairs in the network of each De. Table S2-1. Top 10 predicted drugs with DDIs for warfarin. Table S2-2. Top 10 predicted drugs with DDIs for simvastatin. Table S3. Four-fold cross-validation test results. Text S1. Drugs that show DDI (DrugBank ID). Figure S1. Illustration of construction of training and test set for 4-fold cross validation. Figure S2. ROC curves using the models with score set 1 in a 4-fold validation. [file 13321_2017_200_MOESM1_ESM.xps]

Archive with 86 entries (86 files):
- [Content_Types].xml
- _rels/.rels
- docProps/thumbnail.jpeg
- docProps/core.xml
- FixedDocSeq.fdseq
- Resources/Images/image_43.png
- Documents/1/Structure/Fragments/1.frag
- Documents/1/Structure/DocStructure.struct
- Documents/1/Structure/Fragments/4.frag
- Documents/1/Structure/Fragments/3.frag
- Documents/1/Structure/Fragments/5.frag
- Documents/1/Structure/Fragments/6.frag
- Documents/1/Structure/Fragments/2.frag
- Documents/1/Pages/9.fpage
- Resources/Images/image_42.png
- Resources/Images/image_35.png
- Resources/Images/image_36.png
- Resources/Images/image_37.png
- Resources/Images/image_38.png
- Resources/Images/image_39.png
- Resources/Images/image_40.png
- Resources/Images/image_41.png
- Documents/1/Structure/Fragments/7.frag
- Documents/1/FixedDoc.fdoc
- Documents/1/Structure/Fragments/9.frag
- Documents/1/Pages/_rels/3.fpage.rels
- Documents/1/Pages/_rels/4.fpage.rels
- Documents/1/Pages/_rels/5.fpage.rels
- Documents/1/Pages/_rels/6.fpage.rels
- Documents/1/Pages/_rels/7.fpage.rels
- Documents/1/Pages/_rels/8.fpage.rels
- Documents/1/Pages/_rels/9.fpage.rels
- Documents/1/_rels/FixedDoc.fdoc.rels
- Documents/1/Pages/_rels/2.fpage.rels
- Documents/1/Pages/_rels/1.fpage.rels
- Resources/4FD24196-3C36-7271-7B5B-5A433810DF13.odttf
- Resources/Images/image_34.png
- Resources/424E436B-79D2-0373-F72F-650099363461.odttf
- Resources/7FA36EAB-3D14-1E60-8E2D-FE263445B40C.odttf
- Resources/22364ABC-3984-631A-C57D-AD75B14B2010.odttf
- Resources/04783050-3249-10A8-044A-B63CC373E11E.odttf
- Resources/5E2073A8-62C0-4D76-8815-E20E902F0563.odttf
- Resources/32AA151B-32F8-09D2-E415-FE373256BD27.odttf
- Documents/1/Structure/Fragments/8.frag
- Resources/Images/image_32.png
- Resources/Images/image_31.png
- Resources/Images/image_7.png
- Resources/Images/image_8.png
- Resources/Images/image_9.png
- Resources/Images/image_10.png
- Documents/1/Pages/4.fpage
- Resources/Images/image_11.png
- Resources/Images/image_12.png
- Resources/Images/image_13.png
- Resources/Images/image_6.png
- Resources/Images/image_5.png
- Resources/Images/image_4.png
- Documents/1/Pages/1.fpage
- Documents/1/Pages/2.fpage
- Documents/1/Pages/3.fpage
- Resources/Images/image_0.png
- Resources/Images/image_1.png
- Resources/Images/image_2.png
- Resources/Images/image_3.png
- Resources/Images/image_14.png
- Resources/Images/image_15.png
- Resources/Images/image_16.png
- Resources/Images/image_23.png
- Resources/Images/image_24.png
- Resources/Images/image_25.png
- Resources/Images/image_26.png
- Resources/Images/image_27.png
- Resources/Images/image_28.png
- Resources/Images/image_29.png
- Resources/Images/image_30.png
- Resources/Images/image_22.png
- Documents/1/Pages/8.fpage
- Documents/1/Pages/7.fpage
- Resources/Images/image_17.png
- Resources/Images/image_18.png
- Resources/Images/image_19.png
- Resources/Images/image_20.png
- Resources/Images/image_21.png
- Documents/1/Pages/5.fpage
- Documents/1/Pages/6.fpage
- Resources/Images/image_33.png
