# Supplementary material for: Predicting drug–drug interactions through drug structural similarities and interaction networks incorporating pharmacokinetics and pharmacodynamics knowledge
Source: J Cheminform. 2017 Mar 7;9:16. doi: 10.1186/s13321-017-0200-8 (PMC5340788; doi:10.1186/s13321-017-0200-8)
Supplement: Supplementary file 1 — Additional file 1. Table S1. Average structural similarity scores for the DDI/non–DDI pairs in the network of each De. Table S2-1. Top 10 predicted drugs with DDIs for warfarin. Table S2-2. Top 10 predicted drugs with DDIs for simvastatin. Table S3. Four-fold cross-validation test results. Text S1. Drugs that show DDI (DrugBank ID). Figure S1. Illustration of construction of training and test set for 4-fold cross validation. Figure S2. ROC curves using the models with score set 1 in a 4-fold validation. [file 13321_2017_200_MOESM1_ESM.xps › [Content_Types].xml]

<?xml version="1.0" encoding="UTF-8" standalone="yes"?>
<Types xmlns="http://schemas.openxmlformats.org/package/2006/content-types"><Default Extension="png" ContentType="image/png"/><Default Extension="jpeg" ContentType="image/jpeg"/><Default Extension="rels" ContentType="application/vnd.openxmlformats-package.relationships+xml"/><Default Extension="xml" ContentType="application/xml"/><Default Extension="fdseq" ContentType="application/vnd.ms-package.xps-fixeddocumentsequence+xml"/><Default Extension="fpage" ContentType="application/vnd.ms-package.xps-fixedpage+xml"/><Default Extension="struct" ContentType="application/vnd.ms-package.xps-documentstructure+xml"/><Default Extension="frag" ContentType="application/vnd.ms-package.xps-storyfragments+xml"/><Default Extension="fdoc" ContentType="application/vnd.ms-package.xps-fixeddocument+xml"/><Default Extension="odttf" ContentType="application/vnd.ms-package.obfuscated-opentype"/><Override PartName="/docProps/core.xml" ContentType="application/vnd.openxmlformats-package.core-properties+xml"/></Types>
