# Supplementary material for: Predicting drug–drug interactions through drug structural similarities and interaction networks incorporating pharmacokinetics and pharmacodynamics knowledge
Source: J Cheminform. 2017 Mar 7;9:16. doi: 10.1186/s13321-017-0200-8 (PMC5340788; doi:10.1186/s13321-017-0200-8)
Supplement: Supplementary file 1 — Additional file 1. Table S1. Average structural similarity scores for the DDI/non–DDI pairs in the network of each De. Table S2-1. Top 10 predicted drugs with DDIs for warfarin. Table S2-2. Top 10 predicted drugs with DDIs for simvastatin. Table S3. Four-fold cross-validation test results. Text S1. Drugs that show DDI (DrugBank ID). Figure S1. Illustration of construction of training and test set for 4-fold cross validation. Figure S2. ROC curves using the models with score set 1 in a 4-fold validation. [file 13321_2017_200_MOESM1_ESM.xps › Documents/1/Pages/_rels/1.fpage.rels]

<?xml version="1.0" encoding="UTF-8" standalone="yes"?>
<Relationships xmlns="http://schemas.openxmlformats.org/package/2006/relationships"><Relationship Id="rId3" Type="http://schemas.microsoft.com/xps/2005/06/storyfragments" Target="../Structure/Fragments/1.frag"/><Relationship Id="rId2" Type="http://schemas.microsoft.com/xps/2005/06/required-resource" Target="../../../Resources/7FA36EAB-3D14-1E60-8E2D-FE263445B40C.odttf"/><Relationship Id="rId1" Type="http://schemas.microsoft.com/xps/2005/06/required-resource" Target="../../../Resources/424E436B-79D2-0373-F72F-650099363461.odttf"/></Relationships>
